# Supplementary material for: HydDB: A web tool for hydrogenase classification and analysis
Source: Sci Rep. 2016 Sep 27;6:34212. doi: 10.1038/srep34212 (PMC5037454; doi:10.1038/srep34212)
Supplement: Supplementary Dataset S4 [file srep34212-s5.zip]

Archive with 1 entries (1 files):
- Fe hydrogenases.cys
